# Supplementary material for: Exploring the Interpretive Clarity of the TCCNI-RePract and Identifying Conceptual Barriers Encountered by Japanese Psychiatric Nurses: A Concurrent Mixed-Methods Study
Source: Nurs Rep. 2026 Feb 24;16(3):77. doi: 10.3390/nursrep16030077 (PMC13029140; doi:10.3390/nursrep16030077)
Supplement: Supplementary file 1 [file nursrep-16-00077-s001.zip]

Archive with 1 entries (1 files):
- nursrep-4104856-supplementary.pdf
